# Supplementary material for: Monocyte uptake of polymeric peptidoglycan is bimodal and governed by complement C3 and C4 opsonins
Source: JCI Insight. 2024 Dec 10;10(2):e186346. doi: 10.1172/jci.insight.186346 (PMC11790019; doi:10.1172/jci.insight.186346)
Supplement: Supporting data values [file jciinsight-10-186346-s101.xlsx]

## Sheet: Fig.1A
Donor	Sex	NO PGN	pgn (unlabeled)	+ PGN-FITC pre-opsonized with:
				RPMI	RPMI +aFCGR	RPMI/IVIg	RPMI/IVIg +aFCGR	ΔFBS	ΔFBS +aFCGR	ΔFBS/IVIg	ΔFBS/IVIg +aFCGR	NHS	NHS +aFCGR
#1	F	0.00974	0	3.44	3.97	26.7	10.3	45	52.8	61.3	50.7	89.9	91.9
#2	M	0	0	2.6	4.02	26.1	11.7	31.9	39.1	53.2	42.9	79.3	77.8
#3	F	0	0.043	11.9	13.9	28.8	14.6	53.3	58.4	56	45	89.9	89.7
#4	M	0.00675	0.014	9.25	11.3	31.8	13.9	47.2	52.7	54.2	40.8	90.3	91.3
#5	M	0.00815	0.018	11.9	16	44.3	34.9	18.8	26.8	43	34.3	92.2	90.8
#6	F	0	0.012	10.3	17.8	48	35.2	25	37.7	54.9	45.1	96.3	97.2
#7	F	0	0.05	5.98	7.13	33.5	13.8	41.2	45.3	70.7	61.1	95.9	95.5
#8	F	0.024	0.033	7.88	8.56	30.5	13.8	39	35.9	53.9	40.4	86.9	84.5
#9	M	0.01	0.1	4.46	5.98	19.6	7.55	4.44	12.6	21.6	17.1	50	54.8
#10	F	0.021	0.026	3.28	5.84	17.9	7	9.64	12.7	31.1	18.1	61.9	57.3
Mean		0.007964	0.0296	7.099	9.45	30.72	16.275	31.548	37.4	49.99	39.55	83.26	83.08
SD		0.00875341	0.0298448	3.62112	5.01789	9.55194	10.2444	16.56	16.0464	14.4224	13.5581	15.416	15.2632
	Column A:	sequential donor identifiers (numbers identify donors across panels from the same figure, but not in between figures);
	Column B:	donor sex
	Columns C-N:	PGN+ (FITC+) monocytes as % of CD14+ Live PBMCs; paired values across rows

## Sheet: Fig.1B
Donor	Sex	RPMI	RPMI / IVIg	ΔFBS	ΔFBS / IVIg	NHS
#1	F	0.154507	-0.614456	0.173371	-0.172948	0.0222494
#2	M	0.546154	-0.551724	0.225705	-0.193609	-0.0189155
#3	F	0.168067	-0.493056	0.0956848	-0.196429	-0.00222469
#4	M	0.221783	-0.563013	0.116542	-0.247263	0.011075
#5	M	0.344774	-0.212229	0.425716	-0.202364	-0.0151857
#6	F	0.728155	-0.266667	0.508	-0.178506	0.00934579
#7	F	0.192308	-0.58806	0.0995146	-0.135785	-0.00417101
#8	F	0.086558	-0.547972	-0.0795361	-0.250575	-0.0276256
#9	M	0.341573	-0.61511	1.84199	-0.20843	0.0960192
#10	F	0.785517	-0.609654	0.31812	-0.418289	-0.0743386
Mean		0.35694	-0.506194	0.37251	-0.22042	-0.000377178
SD		0.247834	0.146058	0.544236	0.0772583	0.0432351
Normalization (fractional difference vs same opsonization without aFCGR):		[(RPMI +aFCGR) - RPMI] / RPMI	[(RPMI/IVIg +aFCGR) - RPMI/IVIg] / RPMI/IVIg	[(ΔFBS +aFCGR) - ΔFBS] / ΔFBS	[(ΔFBS/IVIg +aFCGR) - ΔFBS/IVIg] / ΔFBS/IVIg	[(NHS +aFCGR) - NHS] / NHS
	Column A:	sequential donor identifiers (numbers identify donors across panels from the same figure, but not in between figures);
	Column B:	donor sex (used for sex stratification shown in Fig. S1C)
	Columns C-G:	normalized changes in % PGN+ monocytes due to FCGR neutralization; fractional difference vs paired sample without aFCGR Fabs; ; paired values across rows

## Sheet: Fig.1C
Donor	Sex	NO PGN	pgn (unlabeled)	+ PGN-FITC pre-opsonized with:
				RPMI	RPMI +aFCGR	RPMI/IVIg	RPMI/IVIg +aFCGR	ΔFBS	ΔFBS +aFCGR	ΔFBS/IVIg	ΔFBS/IVIg +aFCGR	NHS	NHS +aFCGR
#1	F	0.428135	0.721811	3.10857	3.13194	3.2907	3.18384	3.20303	3.18724	3.36455	3.27323	3.80017	3.80686
#2	M	0.352183	0.646404	3.12222	3.077	3.28307	3.1486	3.11461	3.0892	3.31366	3.18327	3.61002	3.60713
#3	F	0.880814	1.15229	3.22376	3.2388	3.38525	3.3483	3.31723	3.3006	3.41061	3.33686	3.78369	3.7653
#4	M	0.618048	0.92737	3.28825	3.22866	3.44107	3.3251	3.25624	3.25212	3.46494	3.29292	3.74429	3.81458
#5	M	0.948902	1.08991	3.34341	3.29732	3.5791	3.53364	3.29115	3.19173	3.54058	3.46479	3.78824	3.84029
#6	F	0.821514	0.994317	3.33021	3.31112	3.57449	3.49927	3.25212	3.20602	3.59229	3.44138	3.99003	3.99564
#7	F	0.972203	1.16732	3.18013	3.23325	3.49554	3.273	3.16316	3.17143	3.48029	3.28171	3.89548	3.90596
#8	F	1.0086	1.1959	3.24329	3.19117	3.45286	3.28533	3.16256	3.12254	3.34498	3.16346	3.66652	3.67742
#9	M	0.964731	1.18184	3.04336	3.10755	3.32572	3.13672	2.91222	2.93247	3.10789	2.93952	3.14082	3.17435
#10	F	0.838849	1.12385	3.16465	3.12743	3.40002	3.16967	2.97174	2.94743	3.12678	2.86982	3.25115	3.22479
Mean		0.783398	1.0201	3.20478	3.19442	3.42278	3.29035	3.16441	3.14008	3.37466	3.2247	3.66704	3.68123
SD		0.235738	0.197129	0.0989437	0.0806859	0.106612	0.140371	0.133433	0.120946	0.160834	0.194413	0.271132	0.276095
	Column A:	sequential donor identifiers (numbers identify donors across panels from the same figure, but not between figures);
	Column B:	donor sex
	Column C:	Log10 FITC gMFI in unstimulated monocytes (CD14+ Live PBMCs) = autofluorescence
	Column D:	Log10 FITC gMFI in monocytes stimualted with unlabeled pgn (CD14+ Live PBMCs) = FMO (-FITC)
	Columns E-N:	Log10 FITC gMFI in PGN+ monocytes (PGN+ CD14+ Live PBMCs); paired values across rows

## Sheet: Fig.1D
Donor	Sex	RPMI	RPMI/IVIg	ΔFBS	ΔFBS/IVIg	NHS
#1	F	0.0554116	-0.218426	-0.0357744	-0.189853	0.0155326
#2	M	-0.0990361	-0.266597	-0.056934	-0.259633	-0.00663106
#3	F	0.0354057	-0.0818047	-0.0377103	-0.15664	-0.0415198
#4	M	-0.128493	-0.234688	-0.00944523	-0.327514	0.175807
#5	M	-0.101088	-0.0996008	-0.205538	-0.160549	0.127525
#6	F	-0.0431445	-0.159312	-0.101103	-0.29403	0.0130038
#7	F	0.13093	-0.402164	0.0193555	-0.368118	0.0244536
#8	F	-0.113741	-0.321211	-0.0886549	-0.3432	0.0254871
#9	M	0.160616	-0.354401	0.0482805	-0.323701	0.080799
#10	F	-0.0825253	-0.412758	-0.0548328	-0.448915	-0.0591183
Mean		-0.0185664	-0.255096	-0.0522357	-0.287215	0.0355339
SD		0.106439	0.11832	0.0705428	0.0955467	0.0730247
Normalization (fractional difference vs same opsonization without aFCGR):		[(RPMI +aFCGR) - RPMI] / RPMI	[(RPMI/IVIg +aFCGR) - RPMI/IVIg] / RPMI/IVIg	[(ΔFBS +aFCGR) - ΔFBS] / ΔFBS	[(ΔFBS/IVIg +aFCGR) - ΔFBS/IVIg] / ΔFBS/IVIg	[(NHS +aFCGR) - NHS] / NHS
	Column A:	sequential donor identifiers (numbers identify donors across panels from the same figure, but not in between figures);
	Column B:	donor sex (used for sex stratification shown in Fig. S1D)
	Columns C-G:	normalized changes in PGN-FITC gMFI due to FCGR neutralization; fractional difference vs paired sample without aFCGR Fabs; ; paired values across rows

## Sheet: Fig.2A 
Donor	Sex	NO PGN	+ PGN-FITC pre-opsonized with:
			NHS	C1q -depleted	C2 -depleted	C4 -depleted	C3 -depleted	C3/C4 -depleted	C5 -depleted
#1	M	0.02	80.1	82.9	88.9	80.3	59.8	51.4	87.8
#2	M	0.01	75	77.7	88.4	77.5	58.9	50.9	85.4
#3	F	5.14e-05	68.1	74.1	79.8	91.4	41.9	27.1	77.7
#4	F	9.53e-05	59.3	54.1	54.8	78.5	39.3	30.5	73
#5	F	4.11e-05	68	76.9	70.7	70	42.8	25.4	86.2
#6	M	8.47e-05	80.2	86.7	85.3	82.3	49.2	27.5	92.7
#7	M	0	41.4	58.9	50.6	57	28.4	11.4	63.1
#8	M	0	81.6	88.1	84.7	88.4	63.2	31.6	92.7
#9	F	3.12e-05	69.8	84.7	83.8	71.6	40.6	21.6	84.4
#10	F	0	76.1	87	88.2	83.6	49.7	32.2	91.9
#11	F	0.02	53.2	58	58.9	60	18.9	16.2	55.9
#12	M	0.02	46.8	48	64.3	59	22	19.2	61.5
#13	M	0	55.2	57.4	65.7	59.5	21.3	3.43	61.2
#14	M	0.02	33.6	39.8	48.6	45.9	15.7	7.96	43.7
#15	M	0.07	31.2	36.6	40.5	42.2	13	1.64	41.4
Median		8.47e-05	68	74.1	70.7	71.6	40.6	25.4	77.7
25% percentile		0	46.8	54.1	54.8	59	21.3	11.4	61.2
75% percentile		0.02	76.1	84.7	85.3	82.3	49.7	31.6	87.8
	Column A:	sequential donor identifiers (numbers identify donors across panels from the same figure, but not in between figures);
	Column B:	donor sex
	Columns C-J:	PGN+ (FITC+) monocytes as % of CD14+ Live PBMCs; paired values across rows

## Sheet: Fig.2B
Donor	Sex	NO PGN	+ PGN-FITC pre-opsonized with:
			NHS	C1q -depleted	C2 -depleted	C4 -depleted	C3 -depleted	C3/C4 -depleted	C5 -depleted
#1	M	1.24304	3.68592	3.76589	4.07151	3.58047	3.21059	3.10106	3.9164
#2	M	1.2833	3.54741	3.53857	3.91514	3.5266	3.23121	3.05385	3.70321
#3	F	1.05308	3.31555	3.43727	3.60304	3.92737	2.9489	2.47422	3.57623
#4	F	1.04139	3.07846	3.06633	3.06967	3.50024	2.83187	2.63043	3.33365
#5	F	1.14922	3.33405	3.53441	3.34733	3.35813	2.83059	2.19312	3.77656
#6	M	1.06446	3.59726	3.80536	3.72843	3.64552	2.97174	2.38021	4.04564
#7	M	1.3032	2.93551	3.23096	3.08422	3.20439	2.80482	2.29003	3.27231
#8	M	1.4014	3.73135	4.01271	3.83232	4.25513	3.35257	2.97451	4.0773
#9	F	1.22272	3.40875	3.91387	3.79456	3.43775	2.96095	2.76641	3.78362
#10	F	1.41664	3.60595	3.92578	3.97442	3.8275	3.13862	2.96755	3.98096
#11	F	1.63649	3.2634	3.36324	3.35908	3.37125	2.68395	2.72263	3.31281
#12	M	1.5977	3.13194	3.16465	3.3927	3.29863	2.74507	2.75128	3.3438
#13	M	1.49276	3.23147	3.30899	3.38057	3.28285	2.6981	2.20683	3.276
#14	M	1.69108	2.97451	3.08063	3.19173	3.1685	2.66087	2.50243	3.11059
#15	M	1.80003	2.93852	3.01745	3.05767	3.09412	2.61595	2.20412	3.05652
Median		1.303	3.316	3.437	3.393	3.438	2.832	2.63	3.576
25% percentile		1.149	3.078	3.165	3.192	3.283	2.698	2.29	3.276
75% percentile		1.598	3.597	3.805	3.832	3.646	3.139	2.968	3.916
	Column A:	sequential donor identifiers (numbers identify donors across panels from the same figure, but not in between figures);
	Column B:	donor sex
	Columns C-J:	Log10 [FITC gMFI] in CD14+ Live monocytes; paired values across rows

## Sheet: Fig.2C
Donor	Sex	NHS	C1q -depleted	C2 -depleted	C4 -depleted	C3 -depleted	C3/C4 -depleted	C5 -depleted
#1	M	0	0.034965	0.10989	0.0024975	-0.253497	-0.358392	0.0961538
#2	M	0	0.0360048	0.17869	0.0333378	-0.214695	-0.321376	0.138685
#3	F	0	0.0881058	0.171806	0.342144	-0.384729	-0.602056	0.140969
#4	F	0	-0.0876899	-0.0758855	0.323778	-0.337269	-0.485667	0.231029
#5	F	0	0.130882	0.0397059	0.0294118	-0.370588	-0.626471	0.267647
#6	M	0	0.0810475	0.0635911	0.0261846	-0.386534	-0.657108	0.155861
#7	M	0	0.422705	0.222222	0.376812	-0.31401	-0.724638	0.524155
#8	M	0	0.0796569	0.0379902	0.0833333	-0.22549	-0.612745	0.136029
#9	F	0	0.213467	0.200573	0.025788	-0.418338	-0.690545	0.209169
#10	F	0	0.143233	0.159001	0.0985545	-0.346912	-0.576873	0.207622
#11	F	0	0.0902595	0.107183	0.127868	-0.644979	-0.69575	0.050771
#12	M	0	0.025652	0.374091	0.260795	-0.530141	-0.589996	0.314237
#13	M	0	0.0398551	0.190217	0.0778986	-0.61413	-0.937862	0.108696
#14	M	0	0.184634	0.446694	0.366289	-0.533055	-0.76355	0.300774
#15	M	0	0.173466	0.298747	0.353357	-0.584645	-0.949566	0.327658
Mean		0	0.110416	0.168301	0.168537	-0.410601	-0.639506	0.213964
SD		0	0.11479	0.134366	0.148147	0.140136	0.174525	0.120122
Normalization (fractional difference vs NHS opsonization):		(NHS - NHS) / NHS	(C1q-dpl - NHS) / NHS	(C2-dpl - NHS) / NHS	(C4-dpl - NHS) / NHS	(C3-dpl - NHS) / NHS	(C3/C4-dpl - NHS) / NHS	(C5-dpl - NHS) / NHS
	Column A:	sequential donor identifiers (numbers identify donors across panels from the same figure, but not in between figures);
	Column B:	donor sex (used for sex stratification shown in Fig. S2B)
	Columns C-I:	normalized changes in % PGN+ monocytes due to depletion of complement factors; fractional difference vs paired uptake of NHS-opsonized PGN; paired values across rows

## Sheet: Fig.2D
Donor	Sex	NHS	C1q -depleted	C2 -depleted	C4 -depleted	C3 -depleted	C3/C4 -depleted	C5 -depleted
#1	M	0	0.202917	1.4351	-0.216362	-0.667701	-0.742579	0.702658
#2	M	0	-0.0202406	1.3393	-0.047038	-0.519984	-0.682764	0.43389
#3	F	0	0.325278	0.943745	3.10789	-0.573248	-0.860602	0.827053
#4	F	0	-0.0278012	-0.020219	1.65628	-0.437237	-0.649537	0.807077
#5	F	0	0.590046	0.0312515	0.0573721	-0.690797	-0.933812	1.7818
#6	M	0	0.61657	0.353666	0.117889	-0.765389	-0.942095	1.8132
#7	M	0	0.997743	0.418102	0.877776	-0.266065	-0.792256	1.19967
#8	M	0	0.915737	0.262971	2.35126	-0.584692	-0.828826	1.22366
#9	F	0	2.21419	1.44052	0.0695126	-0.647606	-0.777206	1.37965
#10	F	0	1.09554	1.34467	0.669842	-0.663358	-0.775082	1.38033
#11	F	0	0.264701	0.252415	0.288714	-0.754454	-0.729324	0.123415
#12	M	0	0.0805839	0.847651	0.481983	-0.60742	-0.601338	0.647712
#13	M	0	0.199056	0.41724	0.127922	-0.720306	-0.92235	0.109989
#14	M	0	0.291979	0.68464	0.594026	-0.542566	-0.699183	0.388187
#15	M	0	0.214934	0.340415	0.464654	-0.565288	-0.879612	0.336688
Mean		0	0.530749	0.672765	0.706781	-0.600407	-0.787771	0.876998
SD		0	0.587708	0.517502	0.949759	0.129478	0.105955	0.560561
Normalization (fractional difference vs NHS opsonization):		(NHS - NHS) / NHS	(C1q-dpl - NHS) / NHS	(C2-dpl - NHS) / NHS	(C4-dpl - NHS) / NHS	(C3-dpl - NHS) / NHS	(C3/C4-dpl - NHS) / NHS	(C5-dpl - NHS) / NHS
	Column A:	sequential donor identifiers (numbers identify donors across panels from the same figure, but not in between figures);
	Column B:	donor sex (used for sex stratification shown in Fig. S2C)
	Columns C-I:	normalized changes in PGN-FITC gMFI due to depletion of Complement factors; fractional difference vs paired uptake of NHS-opsonized PGN; paired values across rows.

## Sheet: Fig.2E
Donor	NO PGN	+ PGN-FITC pre-opsonized with:
		NHS	NHS + CP40 (20 µM)	C1q -depleted	C1q -depleted + CP40 (20 µM)	C2 -depleted	C2 -depleted + CP40 (20 µM)	C4 -depleted	C4 -depleted + CP40 (20 µM)	C3 -depleted	C3 -depleted + CP40 (20 µM)	C3/C4 -depleted	C3/C4 -depleted + CP40 (20 µM)	C5 -depleted	C5 -depleted + CP40 (20 µM)
#11	0.02	53.2	23.1	58	27	58.9	20	60	21.3	18.9	20.6	16.2	18.6	55.9	23.9
#12	0.02	46.8	24.8	48	21.5	64.3	23.7	59	22.6	22	22.4	19.2	13.4	61.5	26.5
#13	0	55.2	29.9	57.4	15.8	65.7	24.6	59.5	8.74	21.3	23.8	3.43	4.76	61.2	26.2
#14	0.02	33.6	19.9	39.8	15.4	48.6	15.6	45.9	7.86	15.7	15.3	7.96	4.27	43.7	20.9
#15	0.07	31.2	18.7	36.6	8.42	40.5	11.4	42.2	1.84	13	12.2	1.64	1.74	41.4	19.5
#16	7.38e-05	60.7	28.4	63.4	25.4	66.7	24	60	21.1	22	23.5	20	16.1	63.9	30.9
Mean	0.021679	46.7833	24.1333	50.5333	18.92	57.45	19.8833	54.4333	13.9067	18.8167	19.6333	11.405	9.81167	54.6	24.65
SD	0.025613	12.0194	4.48137	10.8094	7.01866	10.6609	5.36821	8.13601	8.84127	3.74135	4.79444	8.10496	7.08569	9.72008	4.14813
	Column A:	sequential donor identifiers (numbers identify donors across panels from the same figure, but not in between figures);
	Columns B-P:	PGN+ (FITC+) monocytes as % of CD14+ Live PBMCs; paired values across rows

## Sheet: Fig.2F
Donor	NO PGN	+ PGN-FITC pre-opsonized with:
		NHS	NHS + CP40 (20 µM)	C1q -depleted	C1q -depleted + CP40 (20 µM)	C2 -depleted	C2 -depleted + CP40 (20 µM)	C4 -depleted	C4 -depleted + CP40 (20 µM)	C3 -depleted	C3 -depleted + CP40 (20 µM)	C3/C4 -depleted	C3/C4 -depleted + CP40 (20 µM)	C5 -depleted	C5 -depleted + CP40 (20 µM)
#11	1.63649	3.2634	2.78032	3.36324	2.93197	3.35908	2.70329	3.37125	2.81954	2.68395	2.72099	2.72263	2.77452	3.31281	2.79379
#12	1.5977	3.13194	2.76042	3.16465	2.79169	3.3927	2.73719	3.29863	2.79029	2.74507	2.71933	2.75128	2.61278	3.3438	2.79934
#13	1.49276	3.23147	2.84261	3.30899	2.67578	3.38057	2.76716	3.28285	2.46835	2.6981	2.75128	2.20683	2.24304	3.276	2.79934
#14	1.69108	2.97451	2.7332	3.08063	2.68574	3.19173	2.63749	3.1685	2.45484	2.66087	2.63949	2.50243	2.3032	3.11059	2.76864
#15	1.80003	2.93852	2.73078	3.01745	2.49969	3.05767	2.55509	3.09412	2.19866	2.61595	2.58092	2.20412	2.19312	3.05652	2.74194
#16	1.32428	3.40569	2.86688	3.46434	2.90687	3.49707	2.77887	3.36154	2.82672	2.73159	2.77525	2.82086	2.74586	3.45728	2.92012
Mean	1.59039	3.15759	2.7857	3.23322	2.74862	3.31314	2.69652	3.26282	2.59307	2.68925	2.69788	2.53469	2.47875	3.2595	2.80386
SD	0.165294	0.179094	0.0570419	0.173554	0.162322	0.159263	0.0859739	0.110039	0.258844	0.0473159	0.0733748	0.276383	0.262583	0.15014	0.0612114
	Column A:	sequential donor identifiers (numbers identify donors across panels from the same figure, but not in between figures);
	Columns B-P:	Log10 [FITC gMFI] in CD14+ Live monocytes; paired values across rows

[truncated: 30 more sheets: Fig.S2D, Fig.S2E, Fig.S2F, Fig.S2G, Fig.3A, Fig.3B, Fig.3C, Fig.3D, Fig.3E, Fig.3F, Fig.4A, Fig.4B, Fig.4C, Fig.4D, Fig.5B, Fig.S5D, Fig.S5E, Fig.S5F, Fig.S5G, Fig.S5H …]
